# Supplementary material for: Identification of in vivo induced antigens of the malacosporean parasite Tetracapsuloides bryosalmonae (Cnidaria) using in vivo induced antigen technology
Source: Front Cell Infect Microbiol. 2022 Oct 26;12:1032347. doi: 10.3389/fcimb.2022.1032347 (PMC9644027; doi:10.3389/fcimb.2022.1032347)
Supplement: Supplementary file 2 [file Table_2.xlsx]

## Sheet: Supplementry Table 2
Supplementary Table 2: Tetracapsuloides bryosalmonae in vivo induced antigens identified by immunoscreening of phage cDNA library using pooled adsorbed sera of infected brown trout.
	Tags	Phage clone number	Identified in vivo induced antigens	Length	#Hits	e-Value	sim mean	#GO	GO IDs	GO Names	Enzyme Codes	Enzyme Names	InterPro IDs	InterPro GO IDs	InterPro GO Names
TRUE	[INTERPRO, BLASTED, MAPPED, GO-SLIM]	73	Ras-related and estrogen-regulated growth inhibitor	772	20	3.27127e-18	53.4	1	F:GO:0003924	F:GTPase activity			PR00449 (PRINTS); SM00173 (SMART); IPR001806 (PFAM); IPR027417 (G3DSA:3.40.50.GENE3D); PTHR45704:SF1 (PANTHER); PTHR45704 (PANTHER); PS51419 (PROSITE_PROFILES); IPR027417 (SUPERFAMILY)	F:GO:0003924; F:GO:0005525	F:GTPase activity; F:GTP binding
TRUE	[INTERPRO, BLASTED, MAPPED, GO-SLIM]	75	NAA50 acetyltransferase	517	20	1.19212e-38	71.59	1	F:GO:0016740	F:transferase activity			G3DSA:3.40.630.30 (GENE3D); IPR000182 (PFAM); PTHR42919:SF8 (PANTHER); PTHR42919 (PANTHER); IPR000182 (PROSITE_PROFILES); cd04301 (CDD); IPR016181 (SUPERFAMILY)	F:GO:0008080	F:N-acetyltransferase activity
TRUE	[INTERPRO, BLASTED, MAPPED, GO-SLIM]	63	cell division control protein 42 homolog isoform X1	714	20	9.79524e-122	95.32	2	P:GO:0023052; F:GO:0003924	P:signaling; F:GTPase activity			PR00449 (PRINTS); IPR001806 (SMART); SM00173 (SMART); SM00175 (SMART); IPR001806 (PFAM); IPR027417 (G3DSA:3.40.50.GENE3D); IPR005225 (TIGRFAM); IPR003578 (PANTHER); PTHR24072:SF262 (PANTHER); PS51420 (PROSITE_PROFILES); PS51419 (PROSITE_PROFILES); IPR001806 (PROSITE_PROFILES); IPR037874 (CDD); IPR027417 (SUPERFAMILY)	P:GO:0007264; F:GO:0003924; F:GO:0005525	P:small GTPase mediated signal transduction; F:GTPase activity; F:GTP binding
TRUE	[INTERPRO, BLASTED, MAPPED, GO-SLIM]	31	beta-1,3-galactosyltransferase 5-like	1006	20	1.84253e-55	58.4	2	P:GO:0006486; F:GO:0016740	P:protein glycosylation; F:transferase activity			IPR002659 (PFAM); G3DSA:3.90.550.50 (GENE3D); IPR002659 (PANTHER); PTHR11214:SF247 (PANTHER); IPR029044 (SUPERFAMILY)	P:GO:0006486; F:GO:0016758; C:GO:0016020	P:protein glycosylation; F:hexosyltransferase activity; C:membrane
TRUE	[INTERPRO, BLASTED, MAPPED, GO-SLIM]	64	protein max isoform X1	792	20	5.7871e-39	70.79	3	P:GO:0006355; F:GO:0003677; C:GO:0005654	P:regulation of transcription, DNA-templated; F:DNA binding; C:nucleoplasm			IPR002418 (PRINTS); IPR011598 (SMART); IPR011598 (PFAM); IPR036638 (G3DSA:4.10.280.GENE3D); IPR037933 (PANTHER); PTHR10328:SF3 (PANTHER); IPR011598 (PROSITE_PROFILES); cd11406 (CDD); IPR036638 (SUPERFAMILY)	P:GO:0006355; P:GO:0006357; F:GO:0003700; F:GO:0046982; F:GO:0046983; F:GO:1990837; C:GO:0071339; C:GO:0090575	P:regulation of transcription, DNA-templated; P:regulation of transcription by RNA polymerase II; F:DNA-binding transcription factor activity; F:protein heterodimerization activity; F:protein dimerization activity; F:sequence-specific double-stranded DNA binding; C:MLL1 complex; C:RNA polymerase II transcription regulator complex
TRUE	[INTERPRO, BLASTED, MAPPED]	74	coiled-coil-helix-coiled-coil-helix domain-containing protein 10, mitochondrial	450	20	6.21784e-12	62.14	2	P:GO:0007409; P:GO:0014866	P:axonogenesis; P:skeletal myofibril assembly			IPR010625 (PFAM); mobidb-lite (MOBIDB_LITE); mobidb-lite (MOBIDB_LITE); mobidb-lite (MOBIDB_LITE); mobidb-lite (MOBIDB_LITE); PTHR13523 (PANTHER); PTHR13523:SF4 (PANTHER); PS51808 (PROSITE_PROFILES)	no GO terms	no GO terms
TRUE	[INTERPRO, BLASTED, MAPPED, GO-SLIM]	23	zinc transporter 1	2057	20	2.61032e-82	63.75	2	P:GO:0055085; F:GO:0005215	P:transmembrane transport; F:transporter activity			IPR027469 (G3DSA:1.20.1510.GENE3D); IPR002524 (PFAM); IPR002524 (TIGRFAM); mobidb-lite (MOBIDB_LITE); mobidb-lite (MOBIDB_LITE); PTHR45820 (PANTHER); IPR027469 (SUPERFAMILY); IPR036837 (SUPERFAMILY)	P:GO:0006812; P:GO:0055085; F:GO:0008324; C:GO:0016021	P:cation transport; P:transmembrane transport; F:cation transmembrane transporter activity; C:integral component of membrane
TRUE	[INTERPRO, BLASTED, MAPPED, GO-SLIM]	14	actin, cytoplasmic 1-like	1076	20	0	98.87	2	C:GO:0005856; C:GO:0005886	C:cytoskeleton; C:plasma membrane			IPR004000 (PRINTS); IPR004000 (SMART); G3DSA:3.30.420.40 (GENE3D); G3DSA:3.90.640.10 (GENE3D); IPR004000 (PFAM); G3DSA:3.30.420.40 (GENE3D); PTHR11937:SF192 (PANTHER); IPR004000 (PANTHER); cd00012 (CDD); IPR043129 (SUPERFAMILY); IPR043129 (SUPERFAMILY)	no GO terms	no GO terms
TRUE	[INTERPRO, BLASTED, MAPPED, GO-SLIM]	78	deubiquitinase DESI2	776	20	1.61924e-46	64.78	2	F:GO:0016787; F:GO:0140096	F:hydrolase activity; F:catalytic activity, acting on a protein			IPR008580 (SMART); IPR008580 (PFAM); IPR042266 (G3DSA:3.90.1720.GENE3D); IPR008580 (PANTHER); PTHR12378:SF10 (PANTHER); IPR008580 (PROSITE_PROFILES)	F:GO:0008233	F:peptidase activity
TRUE	[INTERPRO, BLASTED, MAPPED, GO-SLIM]	20	COP9 signalosome complex subunit 5-like	617	20	9.8363e-29	63.63	3	F:GO:0016787; F:GO:0140096; C:GO:0005634	F:hydrolase activity; F:catalytic activity, acting on a protein; C:nucleus			G3DSA:3.40.140.10 (GENE3D); IPR037740 (PTHR10410:PANTHER); PTHR10410 (PANTHER)	F:GO:0004222; C:GO:0008180	F:metalloendopeptidase activity; C:COP9 signalosome
TRUE	[INTERPRO, BLASTED, MAPPED, GO-SLIM]	9	mago nashi protein	464	20	9.87815e-60	76	1	C:GO:0005634	C:nucleus			IPR004023 (PFAM); IPR036605 (G3DSA:3.30.1560.GENE3D); PTHR12638:SF0 (PANTHER); IPR004023 (PANTHER); IPR036605 (SUPERFAMILY)	P:GO:0008380; C:GO:0005634; C:GO:0035145	P:RNA splicing; C:nucleus; C:exon-exon junction complex
TRUE	[INTERPRO, BLASTED, MAPPED, GO-SLIM]	33	peptidyl-prolyl cis-trans isomerase CWC27 protein	856	20	3.38498e-86	71.48	3	P:GO:0036211; F:GO:0016853; F:GO:0140096	P:protein modification process; F:isomerase activity; F:catalytic activity, acting on a protein			IPR002130 (PRINTS); IPR029000 (G3DSA:2.40.100.GENE3D); IPR002130 (PFAM); mobidb-lite (MOBIDB_LITE); PTHR45625:SF6 (PANTHER); IPR044666 (PANTHER); IPR002130 (PROSITE_PROFILES); cd01925 (CDD); IPR029000 (SUPERFAMILY)	P:GO:0000413; F:GO:0003755	P:protein peptidyl-prolyl isomerization; F:peptidyl-prolyl cis-trans isomerase activity
TRUE	[INTERPRO, BLASTED, MAPPED, GO-SLIM]	41	hydroxyacyl-coenzyme A dehydrogenase, mitochondrial-like	938	20	9.9319e-86	67.41	1	P:GO:0006629	P:lipid metabolic process			G3DSA:3.40.50.720 (GENE3D); IPR006176 (PFAM); PTHR43561 (PANTHER); IPR036291 (SUPERFAMILY)	P:GO:0006631; F:GO:0070403	P:fatty acid metabolic process; F:NAD+ binding
TRUE	[INTERPRO, BLASTED, MAPPED, GO-SLIM]	36	histone H3.1-like	447	20	1.89266e-83	98.77	3	F:GO:0003677; F:GO:0005198; C:GO:0005694	F:DNA binding; F:structural molecule activity; C:chromosome			IPR000164 (PRINTS); IPR000164 (SMART); IPR009072 (G3DSA:1.10.20.GENE3D); IPR007125 (PFAM); mobidb-lite (MOBIDB_LITE); IPR000164 (PANTHER); PTHR11426:SF198 (PANTHER); IPR009072 (SUPERFAMILY)	F:GO:0003677; F:GO:0030527; F:GO:0046982; C:GO:0000786	F:DNA binding; F:structural constituent of chromatin; F:protein heterodimerization activity; C:nucleosome
TRUE	[INTERPRO, BLASTED, MAPPED, GO-SLIM]	40	ADP-ribosylation factor 4-like	587	20	5.3585e-99	88.22	1	F:GO:0003924	F:GTPase activity			IPR006689 (PRINTS); SM00177 (SMART); IPR006689 (SMART); IPR005225 (TIGRFAM); IPR006689 (PFAM); IPR027417 (G3DSA:3.40.50.GENE3D); IPR024156 (PANTHER); PTHR11711:SF386 (PANTHER); PS51417 (PROSITE_PROFILES); IPR045872 (CDD); IPR027417 (SUPERFAMILY)	F:GO:0003924; F:GO:0005525	F:GTPase activity; F:GTP binding
TRUE	[INTERPRO, BLASTED, MAPPED, GO-SLIM]	5	ras-related protein Ral-B	1695	20	4.84796e-57	72.31	2	P:GO:0023052; F:GO:0003924	P:signaling; F:GTPase activity			PR00449 (PRINTS); IPR001806 (SMART); SM00175 (SMART); SM00173 (SMART); IPR027417 (G3DSA:3.40.50.GENE3D); IPR005225 (TIGRFAM); IPR001806 (PFAM); IPR020849 (PANTHER); PTHR24070:SF258 (PANTHER); IPR001806 (PROSITE_PROFILES); PS51420 (PROSITE_PROFILES); PS51419 (PROSITE_PROFILES); cd00876 (CDD); IPR027417 (SUPERFAMILY)	P:GO:0007165; F:GO:0003924; F:GO:0005525; C:GO:0016020	P:signal transduction; F:GTPase activity; F:GTP binding; C:membrane
TRUE	[INTERPRO, BLASTED, MAPPED]	4	paired box protein Pax-9	882	20	9.70623e-13	66.53	9	P:GO:0006355; P:GO:0006357; P:GO:0009887; P:GO:0048856; F:GO:0000978; F:GO:0000981; F:GO:0003677; F:GO:0003700; C:GO:0005634	P:regulation of transcription, DNA-templated; P:regulation of transcription by RNA polymerase II; P:animal organ morphogenesis; P:anatomical structure development; F:RNA polymerase II cis-regulatory region sequence-specific DNA binding; F:DNA-binding transcription factor activity, RNA polymerase II-specific; F:DNA binding; F:DNA-binding transcription factor activity; C:nucleus			no IPS match	no IPS match	no IPS match
TRUE	[INTERPRO, BLASTED, MAPPED, GO-SLIM]	43	Mediator of RNA polymerase II transcription subunit 10	467	20	5.12914e-15	60.86	2	P:GO:0006355; C:GO:0005634	P:regulation of transcription, DNA-templated; C:nucleus			IPR019145 (PFAM); PTHR13345 (PANTHER); PTHR13345:SF2 (PANTHER)	P:GO:0006357; F:GO:0003712; C:GO:0016592	P:regulation of transcription by RNA polymerase II; F:transcription coregulator activity; C:mediator complex
TRUE	[INTERPRO, BLASTED, MAPPED, GO-SLIM]	99	ribosomal protein S19e	500	20	1.81234e-38	66.96	2	F:GO:0005198; C:GO:0005840	F:structural molecule activity; C:ribosome			IPR001266 (SMART); IPR036388 (G3DSA:1.10.10.GENE3D); IPR001266 (PFAM); IPR001266 (PANTHER); IPR036390 (SUPERFAMILY)	P:GO:0006412; F:GO:0003735; C:GO:0005840	P:translation; F:structural constituent of ribosome; C:ribosome
TRUE	[INTERPRO, BLASTED, MAPPED, ANNOTATED]	107	Calmodulin	575	20	1.87457e-93	94.74	1	F:GO:0005509	F:calcium ion binding			IPR002048 (SMART); G3DSA:1.10.238.10 (GENE3D); IPR002048 (PFAM); G3DSA:1.10.238.10 (GENE3D); G3DSA:1.10.238.10 (GENE3D); mobidb-lite (MOBIDB_LITE); mobidb-lite (MOBIDB_LITE); PTHR23050 (PANTHER); PTHR23050:SF383 (PANTHER); IPR002048 (PROSITE_PROFILES); IPR002048 (PROSITE_PROFILES); IPR002048 (PROSITE_PROFILES); IPR002048 (PROSITE_PROFILES); IPR002048 (CDD); IPR002048 (CDD); IPR011992 (SUPERFAMILY)	F:GO:0005509	F:calcium ion binding
TRUE	[INTERPRO, BLASTED, MAPPED]	125	putative deoxyribonuclease TATDN1	3972	20	1.25834e-79	64.23	1	F:GO:0016788	F:hydrolase activity, acting on ester bonds			IPR004299 (PFAM); PTHR13906:SF16 (PANTHER); PTHR13906 (PANTHER)	no GO terms	no GO terms
TRUE	[INTERPRO, BLASTED, MAPPED, GO-SLIM]	83	tubulin beta-1 chain-like	6821	20	0	81.74	3	P:GO:0036211; F:GO:0016740; F:GO:0140096	P:protein modification process; F:transferase activity; F:catalytic activity, acting on a protein			IPR001478 (SMART); IPR000719 (SMART); G3DSA:3.30.200.20 (GENE3D); IPR001478 (PFAM); IPR000719 (PFAM); G3DSA:1.10.510.10 (GENE3D); IPR036034 (G3DSA:2.30.42.GENE3D); mobidb-lite (MOBIDB_LITE); PTHR24356 (PANTHER); PTHR24356:SF224 (PANTHER); IPR000961 (PROSITE_PROFILES); IPR000719 (PROSITE_PROFILES); IPR001478 (PROSITE_PROFILES); cd00992 (CDD); IPR011009 (SUPERFAMILY); IPR036034 (SUPERFAMILY)	P:GO:0006468; F:GO:0004672; F:GO:0004674; F:GO:0005515; F:GO:0005524	P:protein phosphorylation; F:protein kinase activity; F:protein serine/threonine kinase activity; F:protein binding; F:ATP binding
TRUE	[INTERPRO, BLASTED, MAPPED, GO-SLIM]	97	zinc transporter 7	6530	20	9.88658e-69	64.64	3	P:GO:0055065; P:GO:0055085; F:GO:0005215	P:metal ion homeostasis; P:transmembrane transport; F:transporter activity			IPR002524 (TIGRFAM); IPR027469 (G3DSA:1.20.1510.GENE3D); IPR002524 (PFAM); IPR045316 (PANTHER); PTHR45755:SF4 (PANTHER); IPR027469 (SUPERFAMILY)	P:GO:0006812; P:GO:0006829; P:GO:0006882; P:GO:0055085; F:GO:0005385; F:GO:0008324; C:GO:0016021	P:cation transport; P:zinc ion transport; P:cellular zinc ion homeostasis; P:transmembrane transport; F:zinc ion transmembrane transporter activity; F:cation transmembrane transporter activity; C:integral component of membrane
TRUE	[INTERPRO, NO-BLAST]	132	Hypothetical protein	3522									no IPS match	no IPS match	no IPS match
TRUE	[INTERPRO, BLASTED, MAPPED, GO-SLIM]	119	putative E3 ubiquitin-protein ligase UBR7	1045	20	2.27414e-73	53.92	2	F:GO:0016740; F:GO:0140096	F:transferase activity; F:catalytic activity, acting on a protein			IPR003126 (SMART); IPR013083 (G3DSA:3.30.40.GENE3D); IPR003126 (PFAM); IPR040204 (PANTHER); IPR003126 (PROSITE_PROFILES); cd15542 (CDD); IPR011011 (SUPERFAMILY)	F:GO:0008270; F:GO:0061630	F:zinc ion binding; F:ubiquitin protein ligase activity
TRUE	[INTERPRO, BLASTED, MAPPED, GO-SLIM]	108	60S ribosomal protein L39-like	225	20	3.87654e-16	77.42	2	F:GO:0005198; C:GO:0005840	F:structural molecule activity; C:ribosome			IPR000077 (PFAM); IPR023626 (G3DSA:1.10.1620.GENE3D); PTHR19970 (PANTHER); PTHR19970:SF5 (PANTHER); IPR000077 (HAMAP); IPR023626 (SUPERFAMILY)	P:GO:0006412; F:GO:0003735; C:GO:0005840	P:translation; F:structural constituent of ribosome; C:ribosome
TRUE	[INTERPRO, BLASTED, MAPPED, GO-SLIM]	86	ATP synthase subunit alpha, mitochondrial-like	1099	20	0	93.17	5	P:GO:0055085; P:GO:0055086; P:GO:1901135; F:GO:0005215; F:GO:0016874	P:transmembrane transport; P:nucleobase-containing small molecule metabolic process; P:carbohydrate derivative metabolic process; F:transporter activity; F:ligase activity			IPR005294 (TIGRFAM); IPR004100 (PFAM); IPR027417 (G3DSA:3.40.50.GENE3D); IPR000194 (PFAM); IPR023366 (G3DSA:2.40.30.GENE3D); PTHR48082:SF3 (PANTHER); PTHR48082 (PANTHER); cd18116 (CDD); IPR027417 (SUPERFAMILY); IPR036121 (SUPERFAMILY)	P:GO:0015986; P:GO:0046034; P:GO:1902600; F:GO:0005524; F:GO:0046933; C:GO:0045261	P:proton motive force-driven ATP synthesis; P:ATP metabolic process; P:proton transmembrane transport; F:ATP binding; F:proton-transporting ATP synthase activity, rotational mechanism; C:proton-transporting ATP synthase complex, catalytic core F(1)
TRUE	[INTERPRO, BLASTED, MAPPED, GO-SLIM]	100	dnaJ homolog subfamily A member 4	1151	20	1.27964e-135	71.36	1	P:GO:0006457	P:protein folding			IPR001623 (PRINTS); IPR001623 (SMART); G3DSA:2.60.260.20 (GENE3D); IPR001305 (PFAM); IPR002939 (PFAM); G3DSA:2.60.260.20 (GENE3D); G3DSA:2.10.230.10 (GENE3D); IPR036869 (G3DSA:1.10.287.GENE3D); IPR001623 (PFAM); PTHR43888:SF9 (PANTHER); IPR044713 (PANTHER); IPR001305 (PROSITE_PROFILES); IPR001623 (PROSITE_PROFILES); IPR001305 (CDD); cd10747 (CDD); IPR001623 (CDD); IPR036869 (SUPERFAMILY); IPR0364…	P:GO:0006457; F:GO:0030544; F:GO:0031072; F:GO:0051082	P:protein folding; F:Hsp70 protein binding; F:heat shock protein binding; F:unfolded protein binding
TRUE	[INTERPRO, BLASTED, MAPPED, ANNOTATED]	103	muscle-specific protein 20 isoform X1	647	20	9.08203e-76	69.87	1	F:GO:0005515	F:protein binding			IPR003096 (PRINTS); IPR001715 (SMART); IPR001715 (PFAM); IPR000557 (PFAM); IPR036872 (G3DSA:1.10.418.GENE3D); PTHR47385:SF3 (PANTHER); PTHR47385 (PANTHER); IPR001715 (PROSITE_PROFILES); IPR000557 (PROSITE_PROFILES); IPR001715 (CDD); IPR036872 (SUPERFAMILY)	F:GO:0005515	F:protein binding
TRUE	[INTERPRO, BLASTED, MAPPED, GO-SLIM]	131	GDIR1 inhibitor	615	20	9.17734e-18	55.62	1	F:GO:0098772	F:molecular function regulator activity			IPR000406 (PFAM); IPR024792 (G3DSA:2.70.50.GENE3D); mobidb-lite (MOBIDB_LITE); IPR000406 (PANTHER); IPR014756 (SUPERFAMILY)	F:GO:0005094; C:GO:0005737	F:Rho GDP-dissociation inhibitor activity; C:cytoplasm
TRUE	[INTERPRO, BLASTED, MAPPED, GO-SLIM]	109	Heat shock protein 70 kDa cognate protein	1071	20	0	81.92	2	F:GO:0044183; F:GO:0140657	F:protein folding chaperone; F:ATP-dependent activity			PR00301 (PRINTS); G3DSA:3.30.420.40 (GENE3D); G3DSA:3.30.420.40 (GENE3D); IPR013126 (PFAM); G3DSA:3.90.640.10 (GENE3D); IPR013126 (PANTHER); PTHR19375:SF168 (PANTHER); IPR043129 (SUPERFAMILY); IPR043129 (SUPERFAMILY)	F:GO:0005524; F:GO:0140662	F:ATP binding; F:ATP-dependent protein folding chaperone
TRUE	[INTERPRO, BLASTED, MAPPED]	116	protein white-like	561	20	1.10204e-12	47.7	8	P:GO:0055085; F:GO:0000166; F:GO:0005524; F:GO:0031409; F:GO:0140359; C:GO:0005886; C:GO:0016020; C:GO:0016021	P:transmembrane transport; F:nucleotide binding; F:ATP binding; F:pigment binding; F:ABC-type transporter activity; C:plasma membrane; C:membrane; C:integral component of membrane			no IPS match	no IPS match	no IPS match
TRUE	[INTERPRO, BLASTED]	121	TBNCOL-3 putative minicollagen	751	1	6.3487e-72	100						IPR008160 (PFAM)	no GO terms	no GO terms
TRUE	[INTERPRO, BLASTED, MAPPED, GO-SLIM]	192	glutaredoxin 2 isoform X2	2067	20	4.18842e-17	62.04	2	F:GO:0016491; F:GO:0140096	F:oxidoreductase activity; F:catalytic activity, acting on a protein			IPR014025 (PRINTS); IPR002109 (PFAM); G3DSA:3.40.30.10 (GENE3D); PTHR46679 (PANTHER); PS51354 (PROSITE_PROFILES); IPR036249 (SUPERFAMILY)	F:GO:0097573	F:glutathione oxidoreductase activity
TRUE	[INTERPRO, BLASTED, MAPPED, ANNOTATED]	146	ran-specific GTPase-activating protein	1783	20	7.29995e-30	62.01	1	P:GO:0046907	P:intracellular transport			IPR000156 (SMART); IPR011993 (G3DSA:2.30.29.GENE3D); IPR000156 (PFAM); mobidb-lite (MOBIDB_LITE); mobidb-lite (MOBIDB_LITE); IPR045255 (PANTHER); PTHR23138:SF87 (PANTHER); IPR000156 (PROSITE_PROFILES); SSF50729 (SUPERFAMILY)	P:GO:0046907	P:intracellular transport
TRUE	[INTERPRO, BLASTED, MAPPED, GO-SLIM]	203	S-methyl-5'-thioadenosine phosphorylase-like	840	20	3.02766e-77	66.61	3	P:GO:0055086; P:GO:1901135; F:GO:0016740	P:nucleobase-containing small molecule metabolic process; P:carbohydrate derivative metabolic process; F:transferase activity			IPR000845 (PFAM); IPR035994 (G3DSA:3.40.50.GENE3D); IPR010044 (PANTHER); IPR010044 (HAMAP); IPR010044 (CDD); IPR035994 (SUPERFAMILY)	P:GO:0009116; F:GO:0003824; F:GO:0017061	P:nucleoside metabolic process; F:catalytic activity; F:S-methyl-5-thioadenosine phosphorylase activity
TRUE	[INTERPRO, BLASTED, MAPPED, ANNOTATED]	155	endophilin-B1-like isoform X4	425	20	1.62345e-13	48.37	2	F:GO:0005515; C:GO:0005737	F:protein binding; C:cytoplasm			IPR027267 (G3DSA:1.20.1270.GENE3D); IPR004148 (PFAM); IPR027267 (SUPERFAMILY)	F:GO:0005515; C:GO:0005737	F:protein binding; C:cytoplasm
TRUE	[INTERPRO, BLASTED, MAPPED, GO-SLIM]	193	peptidyl-prolyl cis-trans isomerase G	3691	20	6.37159e-87	81.62	3	P:GO:0036211; F:GO:0016853; F:GO:0140096	P:protein modification process; F:isomerase activity; F:catalytic activity, acting on a protein			IPR002130 (PRINTS); IPR029000 (G3DSA:2.40.100.GENE3D); IPR002130 (PFAM); mobidb-lite (MOBIDB_LITE); mobidb-lite (MOBIDB_LITE); mobidb-lite (MOBIDB_LITE); PTHR11071:SF292 (PANTHER); PTHR11071 (PANTHER); IPR002130 (PROSITE_PROFILES); IPR029000 (SUPERFAMILY)	P:GO:0000413; F:GO:0003755	P:protein peptidyl-prolyl isomerization; F:peptidyl-prolyl cis-trans isomerase activity
TRUE	[INTERPRO, BLASTED, MAPPED, GO-SLIM]	137	gamma-aminobutyric acid receptor-associated protein	440	15	2.82932e-46	88.04	9	P:GO:0008340; P:GO:0010506; P:GO:0016236; F:GO:0019901; P:GO:0031396; P:GO:0035096; C:GO:0044753; C:GO:0044754; C:GO:0061174	P:determination of adult lifespan; P:regulation of autophagy; P:macroautophagy; F:protein kinase binding; P:regulation of protein ubiquitination; P:larval midgut cell programmed cell death; C:amphisome; C:autolysosome; C:type I terminal bouton			G3DSA:3.10.20.90 (GENE3D); IPR004241 (PFAM); IPR029071 (SUPERFAMILY)	no GO terms	no GO terms
TRUE	[INTERPRO, BLASTED, MAPPED, GO-SLIM]	212	serine/arginine-rich splicing factor 6-like	867	20	2.27773e-46	58.14	1	F:GO:0003723	F:RNA binding			IPR000504 (SMART); IPR012677 (G3DSA:3.30.70.GENE3D); IPR000504 (PFAM); IPR012677 (G3DSA:3.30.70.GENE3D); mobidb-lite (MOBIDB_LITE); mobidb-lite (MOBIDB_LITE); mobidb-lite (MOBIDB_LITE); mobidb-lite (MOBIDB_LITE); mobidb-lite (MOBIDB_LITE); PTHR23003 (PANTHER); PTHR23003:SF36 (PANTHER); IPR000504 (PROSITE_PROFILES); IPR000504 (PROSITE_PROFILES); IPR035979 (SUPERFAMILY)	F:GO:0003676; F:GO:0003723	F:nucleic acid binding; F:RNA binding
TRUE	[INTERPRO, BLASTED, MAPPED, GO-SLIM]	178	tubulin alpha-1 chain-like	654	20	5.91574e-73	85.95	2	F:GO:0005198; C:GO:0005856	F:structural molecule activity; C:cytoskeleton			IPR002452 (PRINTS); IPR000217 (PRINTS); IPR003008 (SMART); IPR036525 (G3DSA:3.40.50.GENE3D); IPR003008 (PFAM); PTHR11588:SF140 (PANTHER); IPR000217 (PANTHER); IPR036525 (SUPERFAMILY)	P:GO:0007017; F:GO:0005200; F:GO:0005525; C:GO:0005874	P:microtubule-based process; F:structural constituent of cytoskeleton; F:GTP binding; C:microtubule
TRUE	[INTERPRO, BLASTED, MAPPED, GO-SLIM]	153	protein SHQ1 homolog	3725	20	3.90354e-52	51.64	1	P:GO:0065003	P:protein-containing complex assembly			IPR007009 (PFAM); IPR008978 (G3DSA:2.60.40.GENE3D); IPR039742 (PANTHER); IPR007052 (PROSITE_PROFILES); cd06463 (CDD); IPR008978 (SUPERFAMILY)	P:GO:0000493	P:box H/ACA snoRNP assembly
TRUE	[INTERPRO, BLASTED, MAPPED, ANNOTATED]	164	lethal(2) giant larvae protein homolog 1 isoform X2	6176	20	1.9445e-131	49.95	1	F:GO:0005515	F:protein binding			IPR000664 (PRINTS); IPR013577 (PFAM); IPR015943 (G3DSA:2.130.10.GENE3D); PTHR10241 (PANTHER); PTHR10241:SF29 (PANTHER); IPR036322 (SUPERFAMILY)	F:GO:0005515	F:protein binding
TRUE	[INTERPRO, BLASTED, MAPPED, ANNOTATED]	181	ubiquilin-4 isoform X2	1123	20	9.07802e-62	60.05	1	F:GO:0005515	F:protein binding			IPR000626 (SMART); IPR006636 (SMART); IPR000626 (PFAM); G3DSA:3.10.20.90 (GENE3D); G3DSA:1.10.260.100 (GENE3D); mobidb-lite (MOBIDB_LITE); mobidb-lite (MOBIDB_LITE); mobidb-lite (MOBIDB_LITE); PTHR10677:SF16 (PANTHER); PTHR10677 (PANTHER); IPR000626 (PROSITE_PROFILES); IPR016024 (SUPERFAMILY); IPR029071 (SUPERFAMILY)	F:GO:0005515	F:protein binding
TRUE	[INTERPRO, BLASTED, MAPPED, GO-SLIM]	188	ribosomal protein S6 kinase beta-1-like	2300	20	8.55707e-131	71.97	3	P:GO:0036211; F:GO:0016740; F:GO:0140096	P:protein modification process; F:transferase activity; F:catalytic activity, acting on a protein			IPR000961 (SMART); IPR000719 (SMART); IPR017892 (PFAM); G3DSA:1.10.510.10 (GENE3D); IPR000719 (PFAM); G3DSA:3.30.200.20 (GENE3D); mobidb-lite (MOBIDB_LITE); mobidb-lite (MOBIDB_LITE); PTHR24351:SF171 (PANTHER); PTHR24351 (PANTHER); IPR000961 (PROSITE_PROFILES); IPR000719 (PROSITE_PROFILES); IPR011009 (SUPERFAMILY)	P:GO:0006468; F:GO:0004672; F:GO:0004674; F:GO:0005524	P:protein phosphorylation; F:protein kinase activity; F:protein serine/threonine kinase activity; F:ATP binding
TRUE	[INTERPRO, BLASTED, MAPPED, GO-SLIM]	166	Eukaryotic translation initiation factor 5A-1	565	20	3.05889e-71	80.22	2	F:GO:0003723; F:GO:0045182	F:RNA binding; F:translation regulator activity			IPR020189 (SMART); IPR001884 (TIGRFAM); IPR020189 (PFAM); IPR012340 (G3DSA:2.40.50.GENE3D); IPR001884 (PIRSF); IPR014722 (G3DSA:2.30.30.GENE3D); IPR001884 (PANTHER); PTHR11673:SF25 (PANTHER); cd04468 (CDD); IPR008991 (SUPERFAMILY); IPR012340 (SUPERFAMILY)	P:GO:0045901; P:GO:0045905; F:GO:0003723; F:GO:0003746; F:GO:0043022	P:positive regulation of translational elongation; P:positive regulation of translational termination; F:RNA binding; F:translation elongation factor activity; F:ribosome binding
TRUE	[INTERPRO, BLASTED, MAPPED, GO-SLIM]	187	U2 small nuclear ribonucleoprotein A'	1035	20	1.18296e-67	65.17	2	P:GO:0016071; F:GO:0003723	P:mRNA metabolic process; F:RNA binding			IPR032675 (G3DSA:3.80.10.GENE3D); PF14580 (PFAM); IPR044640 (PANTHER); IPR001611 (PROSITE_PROFILES); IPR001611 (PROSITE_PROFILES); SSF52058 (SUPERFAMILY)	P:GO:0000398; F:GO:0005515; F:GO:0030620	P:mRNA splicing, via spliceosome; F:protein binding; F:U2 snRNA binding
TRUE	[INTERPRO, BLASTED, MAPPED, GO-SLIM]	139	14-3-3 protein	857	20	5.39102e-73	69.97	3	P:GO:0016192; P:GO:0023052; P:GO:0061024	P:vesicle-mediated transport; P:signaling; P:membrane organization			IPR000308 (PRINTS); IPR023410 (SMART); IPR000308 (PIRSF); IPR023410 (PFAM); IPR036815 (G3DSA:1.20.190.GENE3D); IPR000308 (PANTHER); PTHR18860:SF106 (PANTHER); cd08774 (CDD); IPR036815 (SUPERFAMILY)	no GO terms	no GO terms
TRUE	[INTERPRO, BLASTED, MAPPED, GO-SLIM]	138	serine/threonine-protein kinase PAK 6	3536	20	6.41301e-45	55.61	3	P:GO:0036211; F:GO:0016740; F:GO:0140096	P:protein modification process; F:transferase activity; F:catalytic activity, acting on a protein			IPR000095 (SMART); IPR000095 (PFAM); G3DSA:1.10.510.10 (GENE3D); IPR000719 (PFAM); IPR036936 (G3DSA:3.90.810.GENE3D); PTHR48015 (PANTHER); PTHR48015:SF35 (PANTHER); IPR000719 (PROSITE_PROFILES); IPR011009 (SUPERFAMILY)	P:GO:0006468; F:GO:0004672; F:GO:0005524	P:protein phosphorylation; F:protein kinase activity; F:ATP binding
TRUE	[INTERPRO, BLASTED, MAPPED, GO-SLIM]	190	vacuolar protein-sorting-associated protein 36 isoform X2	1134	20	2.9859e-22	55.77	2	P:GO:0016192; C:GO:0005768	P:vesicle-mediated transport; C:endosome			IPR040608 (PFAM); IPR036388 (G3DSA:1.10.10.GENE3D); IPR036388 (G3DSA:1.10.10.GENE3D); IPR037855 (PANTHER); IPR036390 (SUPERFAMILY); IPR036390 (SUPERFAMILY)	P:GO:0032509; F:GO:0043130; C:GO:0000814	P:endosome transport via multivesicular body sorting pathway; F:ubiquitin binding; C:ESCRT II complex
TRUE	[INTERPRO, BLASTED]	149	cyclin N-terminal domain-containing protein 1-like	1114	20	7.00591e-17	53.04						G3DSA:1.10.472.10 (GENE3D); IPR039890 (PANTHER)	no GO terms	no GO terms
TRUE	[INTERPRO, BLASTED, MAPPED, GO-SLIM]	184	2,3-bisphosphoglycerate-independent phosphoglycerate mutase	1181	20	1.22485e-129	70.75	2	P:GO:0005975; F:GO:0016853	P:carbohydrate metabolic process; F:isomerase activity			IPR036646 (G3DSA:3.40.1450.GENE3D); IPR011258 (PFAM); IPR006124 (PFAM); IPR017850 (G3DSA:3.40.720.GENE3D); IPR005995 (TIGRFAM); IPR005995 (PANTHER); PTHR31637:SF0 (PANTHER); IPR005995 (CDD); IPR036646 (SUPERFAMILY); IPR017850 (SUPERFAMILY)	P:GO:0006007; F:GO:0003824; F:GO:0004619; F:GO:0030145; F:GO:0046872; C:GO:0005737	P:glucose catabolic process; F:catalytic activity; F:phosphoglycerate mutase activity; F:manganese ion binding; F:metal ion binding; C:cytoplasm
TRUE	[INTERPRO, BLASTED, MAPPED]	168	5'-nucleotidase domain-containing protein 3-like	2318	20	5.61889e-83	62.41	4	P:GO:0016311; F:GO:0008253; F:GO:0016787; F:GO:0046872	P:dephosphorylation; F:5'-nucleotidase activity; F:hydrolase activity; F:metal ion binding			IPR008380 (TIGRFAM); IPR008380 (PFAM); IPR023214 (G3DSA:3.40.50.GENE3D); PTHR12103:SF12 (PANTHER); IPR008380 (PANTHER); IPR036412 (SUPERFAMILY)	no GO terms	no GO terms
TRUE	[INTERPRO, BLASTED, MAPPED, ANNOTATED]	142	myosin-2 essential light chain-like	690	20	2.52628e-16	56.88	1	F:GO:0005509	F:calcium ion binding			G3DSA:1.10.238.10 (GENE3D); G3DSA:1.10.238.10 (GENE3D); PTHR23048:SF0 (PANTHER); PTHR23048 (PANTHER); IPR002048 (PROSITE_PROFILES); IPR011992 (SUPERFAMILY)	F:GO:0005509	F:calcium ion binding
TRUE	[INTERPRO, BLASTED, MAPPED, GO-SLIM]	207	ceramide synthase 1-like	1058	20	6.47658e-12	50.75	2	P:GO:0006629; F:GO:0016740	P:lipid metabolic process; F:transferase activity			IPR006634 (SMART); IPR016439 (PIRSF); IPR006634 (PFAM); IPR016439 (PANTHER); IPR006634 (PROSITE_PROFILES)	P:GO:0046513; F:GO:0050291; C:GO:0016021	P:ceramide biosynthetic process; F:sphingosine N-acyltransferase activity; C:integral component of membrane
TRUE	[INTERPRO, BLASTED, MAPPED, GO-SLIM]	158	thymosin beta-4	187	20	3.40124e-07	72.69	2	P:GO:0007010; F:GO:0008092	P:cytoskeleton organization; F:cytoskeletal protein binding			IPR001152 (SMART); IPR001152 (PFAM); IPR038386 (G3DSA:1.20.5.GENE3D)	P:GO:0007015; F:GO:0003785	P:actin filament organization; F:actin monomer binding
TRUE	[INTERPRO, BLASTED, MAPPED, GO-SLIM]	220	RNA-binding protein FUS-like isoform X1	1068	20	4.64875e-43	61.6	2	P:GO:0006355; F:GO:0003723	P:regulation of transcription, DNA-templated; F:RNA binding			IPR000504 (SMART); IPR001876 (SMART); G3DSA:4.10.1060.10 (GENE3D); IPR001876 (PFAM); IPR012677 (G3DSA:3.30.70.GENE3D); IPR000504 (PFAM); mobidb-lite (MOBIDB_LITE); mobidb-lite (MOBIDB_LITE); mobidb-lite (MOBIDB_LITE); mobidb-lite (MOBIDB_LITE); mobidb-lite (MOBIDB_LITE); mobidb-lite (MOBIDB_LITE); IPR034870 (PANTHER); IPR001876 (PROSITE_PROFILES); IPR000504 (PROSITE_PROFILES); cd12534 (CDD); IPR0…	P:GO:0006355; F:GO:0003676; F:GO:0003723	P:regulation of transcription, DNA-templated; F:nucleic acid binding; F:RNA binding
TRUE	[INTERPRO, BLASTED, MAPPED, GO-SLIM]	287	vesicle-associated membrane protein 3	637	20	1.33373e-22	74.67	1	P:GO:0016192	P:vesicle-mediated transport			IPR001388 (PRINTS); IPR042855 (PFAM); G3DSA:1.20.5.110 (GENE3D); IPR016444 (PIRSF); IPR016444 (PANTHER); IPR042855 (PROSITE_PROFILES); SSF58038 (SUPERFAMILY)	P:GO:0016192; C:GO:0016021	P:vesicle-mediated transport; C:integral component of membrane
TRUE	[INTERPRO, BLASTED, MAPPED, GO-SLIM]	216	60S ribosomal protein L7	656	20	1.20961e-57	82.31	4	P:GO:0042254; F:GO:0005198; C:GO:0005829; C:GO:0005840	P:ribosome biogenesis; F:structural molecule activity; C:cytosol; C:ribosome			IPR036919 (G3DSA:3.30.1390.GENE3D); IPR016082 (PFAM); IPR039699 (PANTHER); IPR035808 (CDD); IPR036919 (SUPERFAMILY)	no GO terms	no GO terms
TRUE	[INTERPRO, BLASTED, MAPPED, GO-SLIM]	279	peptidyl-prolyl cis-trans isomerase B (cyclophilin B)	563	20	2.70807e-63	73.99	3	P:GO:0036211; F:GO:0016853; F:GO:0140096	P:protein modification process; F:isomerase activity; F:catalytic activity, acting on a protein			IPR002130 (PRINTS); IPR024936 (PIRSF); IPR029000 (G3DSA:2.40.100.GENE3D); IPR002130 (PFAM); PTHR11071:SF479 (PANTHER); PTHR11071 (PANTHER); IPR002130 (PROSITE_PROFILES); IPR029000 (SUPERFAMILY)	P:GO:0000413; F:GO:0003755	P:protein peptidyl-prolyl isomerization; F:peptidyl-prolyl cis-trans isomerase activity
TRUE	[INTERPRO, BLASTED, MAPPED, GO-SLIM]	241	ras-related protein Rab-35	577	20	9.03612e-88	82	4	P:GO:0016192; F:GO:0003924; C:GO:0005768; C:GO:0005886	P:vesicle-mediated transport; F:GTPase activity; C:endosome; C:plasma membrane	EC:3.6.1	Acting on acid anhydrides	no IPS match	no IPS match	no IPS match
TRUE	[INTERPRO, BLASTED, MAPPED]	215	anamorsin homolog	568	12	2.44571e-10	51.11	12	P:GO:0006508; P:GO:0016226; P:GO:0022900; F:GO:0004190; F:GO:0009055; F:GO:0046872; F:GO:0051536; F:GO:0051537; F:GO:0051539; C:GO:0005737; C:GO:0005739; C:GO:0005758	P:proteolysis; P:iron-sulfur cluster assembly; P:electron transport chain; F:aspartic-type endopeptidase activity; F:electron transfer activity; F:metal ion binding; F:iron-sulfur cluster binding; F:2 iron, 2 sulfur cluster binding; F:4 iron, 4 sulfur cluster binding; C:cytoplasm; C:mitochondrion; C:mitochondrial intermembrane space			no IPS match	no IPS match	no IPS match
TRUE	[INTERPRO, BLASTED, MAPPED, GO-SLIM]	284	actin, cytoplasmic 2	1128	20	0	98.89	16	P:GO:0002376; P:GO:0007010; P:GO:0007155; P:GO:0016192; P:GO:0030154; P:GO:0034330; P:GO:0042060; P:GO:0048856; P:GO:0048870; P:GO:0098542; F:GO:0005198; C:GO:0005615; C:GO:0005829; C:GO:0005856; C:GO:0005886; C:GO:0031410	P:immune system process; P:cytoskeleton organization; P:cell adhesion; P:vesicle-mediated transport; P:cell differentiation; P:cell junction organization; P:wound healing; P:anatomical structure development; P:cell motility; P:defense response to other organism; F:structural molecule activity; C:extracellular space; C:cytosol; C:cytoskeleton; C:plasma membrane; C:cytoplasmic vesicle			IPR004000 (PRINTS); IPR004000 (SMART); G3DSA:3.30.420.40 (GENE3D); IPR004000 (PFAM); G3DSA:3.30.420.40 (GENE3D); G3DSA:3.90.640.10 (GENE3D); PTHR11937:SF192 (PANTHER); IPR004000 (PANTHER); cd00012 (CDD); IPR043129 (SUPERFAMILY); IPR043129 (SUPERFAMILY)	no GO terms	no GO terms
TRUE	[INTERPRO, BLASTED, MAPPED, GO-SLIM]	276	OTU domain-containing protein 5-A-like	1074	20	2.05038e-38	58.83	3	P:GO:0036211; F:GO:0016787; F:GO:0140096	P:protein modification process; F:hydrolase activity; F:catalytic activity, acting on a protein			IPR003323 (PFAM); G3DSA:3.90.70.80 (GENE3D); mobidb-lite (MOBIDB_LITE); PTHR12419 (PANTHER); IPR031084 (PTHR12419:PANTHER); IPR003323 (PROSITE_PROFILES); IPR038765 (SUPERFAMILY)	P:GO:0016579; F:GO:0004843	P:protein deubiquitination; F:cysteine-type deubiquitinase activity
TRUE	[INTERPRO, BLASTED, MAPPED, GO-SLIM]	231	exocyst complex component 3	1782	20	9.04624e-58	56.09	1	P:GO:0016192	P:vesicle-mediated transport			IPR010326 (PFAM); PTHR21292:SF13 (PANTHER); IPR010326 (PANTHER)	P:GO:0006887; C:GO:0000145	P:exocytosis; C:exocyst
TRUE	[INTERPRO, BLASTED, MAPPED, GO-SLIM]	288	F-actin-capping protein subunit alpha-2	857	20	1.4083e-77	63.1	3	P:GO:0007010; P:GO:0065003; C:GO:0005856	P:cytoskeleton organization; P:protein-containing complex assembly; C:cytoskeleton			IPR002189 (PRINTS); IPR002189 (PFAM); IPR042489 (G3DSA:3.30.1140.GENE3D); IPR042276 (G3DSA:3.90.1150.GENE3D); IPR002189 (PANTHER); IPR037282 (SUPERFAMILY)	P:GO:0051016; C:GO:0008290	P:barbed-end actin filament capping; C:F-actin capping protein complex
TRUE	[INTERPRO, NO-BLAST, GO-SLIM]	280	Hypothetical protein	1066				1	C:GO:0005694	C:chromosome			IPR005549 (PFAM); IPR038275 (G3DSA:1.10.418.GENE3D)	C:GO:0000776; C:GO:0031262	C:kinetochore; C:Ndc80 complex
TRUE	[INTERPRO, NO-BLAST]	267	Hypothetical protein	313									no IPS match	no IPS match	no IPS match
TRUE	[INTERPRO, BLASTED, MAPPED, GO-SLIM]	213	60S ribosomal protein L13a-like	1499	20	1.28346e-63	72.73	2	F:GO:0005198; C:GO:0005840	F:structural molecule activity; C:ribosome			G3DSA:6.10.250.3250 (GENE3D); IPR005755 (TIGRFAM); IPR005822 (PFAM); IPR036899 (G3DSA:3.90.1180.GENE3D); IPR005755 (PTHR11545:PANTHER); IPR005822 (PANTHER); IPR005822 (HAMAP); IPR005822 (CDD); IPR036899 (SUPERFAMILY)	P:GO:0006412; F:GO:0003735; C:GO:0005840; C:GO:0015934	P:translation; F:structural constituent of ribosome; C:ribosome; C:large ribosomal subunit
TRUE	[INTERPRO, BLASTED, MAPPED, GO-SLIM]	282	retinoblastoma-binding protein 5 homolog	1076	20	2.13838e-82	61.87	1	C:GO:0005654	C:nucleoplasm			IPR001680 (SMART); IPR001680 (PFAM); IPR015943 (G3DSA:2.130.10.GENE3D); IPR037850 (PANTHER); IPR001680 (PROSITE_PROFILES); IPR036322 (SUPERFAMILY)	F:GO:0005515; C:GO:0048188	F:protein binding; C:Set1C/COMPASS complex
TRUE	[INTERPRO, BLASTED, MAPPED, GO-SLIM]	272	ADP-ribosylation factor 4-like	666	20	4.5232e-99	88.34	1	F:GO:0003924	F:GTPase activity			IPR006689 (PRINTS); SM00177 (SMART); IPR006689 (SMART); IPR006689 (PFAM); IPR005225 (TIGRFAM); IPR027417 (G3DSA:3.40.50.GENE3D); IPR024156 (PANTHER); PTHR11711:SF386 (PANTHER); PS51417 (PROSITE_PROFILES); IPR045872 (CDD); IPR027417 (SUPERFAMILY)	F:GO:0003924; F:GO:0005525	F:GTPase activity; F:GTP binding
TRUE	[INTERPRO, BLASTED, MAPPED, GO-SLIM]	239	T-complex protein 1 subunit zeta-like	1005	20	1.06259e-157	81.36	2	F:GO:0044183; F:GO:0140657	F:protein folding chaperone; F:ATP-dependent activity			IPR027409 (G3DSA:3.50.7.GENE3D); IPR002423 (PFAM); IPR017998 (PANTHER); PTHR11353:SF21 (PANTHER); IPR027409 (SUPERFAMILY); IPR027410 (SUPERFAMILY)	F:GO:0005524; F:GO:0140662	F:ATP binding; F:ATP-dependent protein folding chaperone
TRUE	[INTERPRO, BLASTED, MAPPED, GO-SLIM]	277	60S ribosomal protein L22-like protein	385	20	9.70919e-39	78.96	2	F:GO:0005198; C:GO:0005840	F:structural molecule activity; C:ribosome			IPR002671 (PFAM); IPR038526 (G3DSA:3.30.1360.GENE3D); IPR002671 (PANTHER); PTHR10064:SF0 (PANTHER)	P:GO:0006412; F:GO:0003735; C:GO:0005840	P:translation; F:structural constituent of ribosome; C:ribosome
TRUE	[INTERPRO, BLASTED, MAPPED, GO-SLIM]	312	protein stunted	221	20	1.68763e-08	65.05	5	P:GO:0055086; P:GO:1901135; F:GO:0005215; F:GO:0016874; C:GO:0005739	P:nucleobase-containing small molecule metabolic process; P:carbohydrate derivative metabolic process; F:transporter activity; F:ligase activity; C:mitochondrion			IPR006721 (PFAM); IPR036742 (G3DSA:1.10.1620.GENE3D); IPR006721 (PANTHER); PTHR12448:SF0 (PANTHER); IPR006721 (CDD); IPR036742 (SUPERFAMILY)	P:GO:0015986; F:GO:0046933; C:GO:0000275	P:proton motive force-driven ATP synthesis; F:proton-transporting ATP synthase activity, rotational mechanism; C:mitochondrial proton-transporting ATP synthase complex, catalytic sector F(1)
TRUE	[INTERPRO, BLASTED]	249	P5F10 hypothetical protein	697	1	1.00603e-48	93.78						mobidb-lite (MOBIDB_LITE); mobidb-lite (MOBIDB_LITE); mobidb-lite (MOBIDB_LITE); mobidb-lite (MOBIDB_LITE); mobidb-lite (MOBIDB_LITE)	no GO terms	no GO terms
TRUE	[INTERPRO, BLASTED, MAPPED, GO-SLIM]	304	AN1-type zinc finger protein 5	606	20	1.65552e-30	53.48	1	F:GO:0003677	F:DNA binding			IPR000058 (SMART); IPR002653 (SMART); IPR002653 (PFAM); IPR000058 (PFAM); G3DSA:1.20.5.4770 (GENE3D); IPR035896 (G3DSA:4.10.1110.GENE3D); PTHR10634 (PANTHER); IPR000058 (PROSITE_PROFILES); IPR002653 (PROSITE_PROFILES); SSF57716 (SUPERFAMILY); IPR035896 (SUPERFAMILY)	F:GO:0003677; F:GO:0008270	F:DNA binding; F:zinc ion binding
TRUE	[INTERPRO, BLASTED, MAPPED, GO-SLIM]	255	rho GTPase-activating protein 44-like isoform X2	1393	20	2.76137e-90	57.61	1	P:GO:0023052	P:signaling			IPR000198 (SMART); IPR004148 (SMART); IPR008936 (G3DSA:1.10.555.GENE3D); IPR000198 (PFAM); IPR027267 (G3DSA:1.20.1270.GENE3D); IPR004148 (PFAM); PTHR14130 (PANTHER); IPR000198 (PROSITE_PROFILES); IPR027267 (SUPERFAMILY); IPR008936 (SUPERFAMILY)	P:GO:0007165; F:GO:0005515; C:GO:0005737	P:signal transduction; F:protein binding; C:cytoplasm
TRUE	[INTERPRO, BLASTED, MAPPED, GO-SLIM]	343	casein kinase I	729	20	2.61794e-110	84.44	3	P:GO:0036211; F:GO:0016740; F:GO:0140096	P:protein modification process; F:transferase activity; F:catalytic activity, acting on a protein			IPR000719 (SMART); IPR000719 (PFAM); G3DSA:1.10.510.10 (GENE3D); PTHR11909 (PANTHER); IPR030509 (PTHR11909:PANTHER); IPR000719 (PROSITE_PROFILES); cd14016 (CDD); IPR011009 (SUPERFAMILY)	P:GO:0006468; F:GO:0004672; F:GO:0005524	P:protein phosphorylation; F:protein kinase activity; F:ATP binding
TRUE	[INTERPRO, BLASTED, MAPPED, GO-SLIM]	347	Actin-like protein 6A	351	20	1.35856e-09	74.73	5	P:GO:0006355; P:GO:0036211; P:GO:0048856; C:GO:0005654; C:GO:0005694	P:regulation of transcription, DNA-templated; P:protein modification process; P:anatomical structure development; C:nucleoplasm; C:chromosome			no IPS match	no IPS match	no IPS match
TRUE	[INTERPRO, BLASTED, MAPPED, GO-SLIM]	301	39S ribosomal protein L49, mitochondrial	391	9	6.03975e-05	52.67	2	F:GO:0005198; C:GO:0005840	F:structural molecule activity; C:ribosome			G3DSA:3.30.780.10 (GENE3D); IPR007740 (PFAM)	P:GO:0006412; F:GO:0003735; C:GO:0005840	P:translation; F:structural constituent of ribosome; C:ribosome
TRUE	[INTERPRO, BLASTED, MAPPED, GO-SLIM]	254	60S acidic ribosomal protein P1	411	20	2.03945e-16	78.72	2	F:GO:0005198; C:GO:0005840	F:structural molecule activity; C:ribosome			IPR038716 (G3DSA:1.10.10.GENE3D); PF00428 (PFAM); mobidb-lite (MOBIDB_LITE); mobidb-lite (MOBIDB_LITE); PTHR45696 (PANTHER); IPR027534 (HAMAP); cd05831 (CDD)	P:GO:0006414; F:GO:0003735; C:GO:0005840	P:translational elongation; F:structural constituent of ribosome; C:ribosome
TRUE	[INTERPRO, BLASTED, MAPPED, GO-SLIM]	308	cell division cycle protein 20 homolog isoform X1	1130	20	1.77909e-52	55.56	2	P:GO:0036211; F:GO:0098772	P:protein modification process; F:molecular function regulator activity			IPR001680 (SMART); IPR001680 (PFAM); IPR015943 (G3DSA:2.130.10.GENE3D); IPR033010 (PANTHER); PTHR19918:SF3 (PANTHER); IPR001680 (PROSITE_PROFILES); PS50294 (PROSITE_PROFILES); IPR036322 (SUPERFAMILY)	P:GO:1904668; F:GO:0005515; F:GO:0010997; F:GO:0097027	P:positive regulation of ubiquitin protein ligase activity; F:protein binding; F:anaphase-promoting complex binding; F:ubiquitin-protein transferase activator activity
TRUE	[INTERPRO, BLASTED, MAPPED, ANNOTATED]	259	ubiquitin	267	20	8.7555e-46	97.57	1	F:GO:0005515	F:protein binding			IPR019956 (PRINTS); IPR000626 (SMART); IPR000626 (PFAM); G3DSA:3.10.20.90 (GENE3D); PTHR10666 (PANTHER); PTHR10666:SF238 (PANTHER); IPR000626 (PROSITE_PROFILES); cd01803 (CDD); IPR029071 (SUPERFAMILY)	F:GO:0005515	F:protein binding
TRUE	[INTERPRO, BLASTED, MAPPED]	369	glutathione S-transferase-like	600	20	7.71788e-22	48.46	5	P:GO:0006749; F:GO:0004364; F:GO:0016740; C:GO:0016020; C:GO:0016021	P:glutathione metabolic process; F:glutathione transferase activity; F:transferase activity; C:membrane; C:integral component of membrane			G3DSA:1.20.1050.130 (GENE3D); IPR004046 (PFAM); IPR010987 (PROSITE_PROFILES); IPR036282 (SUPERFAMILY)	no GO terms	no GO terms
TRUE	[INTERPRO, BLASTED]	362	14-3-3 protein theta	864	20	3.27274e-85	72.92						IPR000308 (PRINTS); IPR023410 (SMART); IPR023410 (PFAM); IPR000308 (PIRSF); IPR036815 (G3DSA:1.20.190.GENE3D); IPR000308 (PANTHER); cd08774 (CDD); IPR036815 (SUPERFAMILY)	no GO terms	no GO terms
TRUE	[INTERPRO, BLASTED, MAPPED, GO-SLIM]	262	60S ribosomal protein L6-1-like	580	20	3.12534e-29	65.05	2	F:GO:0005198; C:GO:0005840	F:structural molecule activity; C:ribosome			IPR014722 (G3DSA:2.30.30.GENE3D); IPR000915 (PFAM); PTHR10715:SF0 (PANTHER); IPR000915 (PANTHER); IPR008991 (SUPERFAMILY)	P:GO:0006412; F:GO:0003735; C:GO:0005840	P:translation; F:structural constituent of ribosome; C:ribosome
TRUE	[INTERPRO, BLASTED, MAPPED, GO-SLIM]	364	heat shock protein 90	768	20	3.12412e-177	75.38	3	P:GO:0006457; F:GO:0016787; F:GO:0140657	P:protein folding; F:hydrolase activity; F:ATP-dependent activity			IPR020575 (PRINTS); IPR003594 (PFAM); IPR001404 (PFAM); IPR036890 (G3DSA:3.30.565.GENE3D); mobidb-lite (MOBIDB_LITE); mobidb-lite (MOBIDB_LITE); PTHR11528:SF97 (PANTHER); IPR001404 (PANTHER); cd16927 (CDD); IPR036890 (SUPERFAMILY)	P:GO:0006457; F:GO:0005524; F:GO:0016887; F:GO:0051082	P:protein folding; F:ATP binding; F:ATP hydrolysis activity; F:unfolded protein binding
TRUE	[INTERPRO, BLASTED, MAPPED, GO-SLIM]	350	adaptin ear-binding coat-associated protein 1	660	20	2.21853e-52	67.78	1	P:GO:0016192	P:vesicle-mediated transport			IPR012466 (PFAM); IPR011993 (G3DSA:2.30.29.GENE3D); PTHR12847:SF3 (PANTHER); PTHR12847 (PANTHER); IPR012466 (CDD); SSF50729 (SUPERFAMILY)	P:GO:0006897; C:GO:0016020	P:endocytosis; C:membrane
TRUE	[INTERPRO, BLASTED, MAPPED, GO-SLIM]	314	iron-sulfur cluster assembly scaffold protein IscU	483	20	1.71574e-73	90.37	1	P:GO:0006790	P:sulfur compound metabolic process			IPR002871 (PFAM); IPR011339 (TIGRFAM); G3DSA:3.90.1010.10 (GENE3D); IPR002871 (PANTHER); PTHR10093:SF16 (PANTHER); IPR002871 (CDD); SSF82649 (SUPERFAMILY)	P:GO:0016226; F:GO:0005506; F:GO:0051536	P:iron-sulfur cluster assembly; F:iron ion binding; F:iron-sulfur cluster binding
TRUE	[INTERPRO, NO-BLAST, GO-SLIM]	371	Hypothetical protein	1185				1	F:GO:0003723	F:RNA binding			IPR000504 (SMART); IPR012677 (G3DSA:3.30.70.GENE3D); IPR012677 (G3DSA:3.30.70.GENE3D); IPR000504 (PFAM); mobidb-lite (MOBIDB_LITE); mobidb-lite (MOBIDB_LITE); mobidb-lite (MOBIDB_LITE); PTHR48033 (PANTHER); IPR000504 (PROSITE_PROFILES); IPR000504 (PROSITE_PROFILES); IPR035979 (SUPERFAMILY); IPR035979 (SUPERFAMILY)	F:GO:0003676; F:GO:0003723	F:nucleic acid binding; F:RNA binding
TRUE	[INTERPRO, BLASTED, MAPPED, GO-SLIM]	396	40S ribosomal protein S3a	410	20	8.75821e-39	74.45	2	F:GO:0005198; C:GO:0005840	F:structural molecule activity; C:ribosome			IPR001593 (PFAM); PTHR11830:SF30 (PANTHER); PTHR11830 (PANTHER)	P:GO:0006412; F:GO:0003735; C:GO:0005840	P:translation; F:structural constituent of ribosome; C:ribosome
TRUE	[INTERPRO, BLASTED, MAPPED, GO-SLIM]	384	transmembrane emp24 domain-containing protein 7	767	20	8.98684e-26	51.38	1	C:GO:0043226	C:organelle			IPR009038 (SMART); IPR009038 (PFAM); PTHR22811:SF31 (PANTHER); IPR015720 (PANTHER); IPR009038 (PROSITE_PROFILES)	no GO terms	no GO terms
TRUE	[INTERPRO, BLASTED, MAPPED, GO-SLIM]	375	ammonium transporter Rh type A-like isoform X1	766	20	7.78958e-37	65.86	3	P:GO:0055085; F:GO:0005215; C:GO:0005886	P:transmembrane transport; F:transporter activity; C:plasma membrane			IPR002229 (PRINTS); IPR024041 (PFAM); IPR029020 (G3DSA:1.10.3430.GENE3D); PTHR11730 (PANTHER); PTHR11730:SF60 (PANTHER); SSF111352 (SUPERFAMILY)	P:GO:0072488; F:GO:0008519; C:GO:0005887; C:GO:0016020	P:ammonium transmembrane transport; F:ammonium transmembrane transporter activity; C:integral component of plasma membrane; C:membrane
TRUE	[INTERPRO, BLASTED, MAPPED, GO-SLIM]	370	ras-related protein Rab-2B	517	20	1.16188e-40	88.02	1	F:GO:0003924	F:GTPase activity			PR00449 (PRINTS); SM00175 (SMART); IPR027417 (G3DSA:3.40.50.GENE3D); IPR005225 (TIGRFAM); IPR001806 (PFAM); PTHR47977 (PANTHER); PS51419 (PROSITE_PROFILES); IPR001806 (PROSITE_PROFILES); cd00154 (CDD); IPR027417 (SUPERFAMILY)	F:GO:0003924; F:GO:0005525	F:GTPase activity; F:GTP binding
TRUE	[INTERPRO, BLASTED, MAPPED, GO-SLIM]	327	probable phospholipid hydroperoxide glutathione peroxidase	567	20	6.17148e-64	77.7	2	F:GO:0016209; F:GO:0016491	F:antioxidant activity; F:oxidoreductase activity			IPR000889 (PRINTS); IPR000889 (PIRSF); IPR000889 (PFAM); G3DSA:3.40.30.10 (GENE3D); PTHR11592:SF51 (PANTHER); IPR000889 (PANTHER); IPR000889 (PROSITE_PROFILES); IPR000889 (CDD); IPR036249 (SUPERFAMILY)	P:GO:0006979; F:GO:0004602	P:response to oxidative stress; F:glutathione peroxidase activity
TRUE	[INTERPRO, BLASTED, MAPPED, GO-SLIM]	381	60S ribosomal protein L4	641	20	6.54607e-78	72.1	2	F:GO:0005198; C:GO:0005840	F:structural molecule activity; C:ribosome			IPR002136 (PFAM); IPR023574 (G3DSA:3.40.1370.GENE3D); IPR045240 (PANTHER); PTHR19431:SF0 (PANTHER); IPR023574 (SUPERFAMILY)	P:GO:0006412; F:GO:0003735; C:GO:0005840	P:translation; F:structural constituent of ribosome; C:ribosome
TRUE	[INTERPRO, BLASTED, MAPPED, GO-SLIM]	387	enolase-like	1005	20	2.01966e-124	80.5	6	P:GO:0005975; P:GO:0006091; P:GO:0055086; P:GO:1901135; F:GO:0016829; C:GO:0005829	P:carbohydrate metabolic process; P:generation of precursor metabolites and energy; P:nucleobase-containing small molecule metabolic process; P:carbohydrate derivative metabolic process; F:lyase activity; C:cytosol			IPR000941 (PRINTS); IPR020811 (SMART); IPR020810 (SMART); IPR029017 (G3DSA:3.30.390.GENE3D); IPR020810 (PFAM); IPR020811 (PFAM); IPR036849 (G3DSA:3.20.20.GENE3D); IPR000941 (PANTHER); IPR036849 (SUPERFAMILY); IPR029017 (SUPERFAMILY)	P:GO:0006096; F:GO:0000287; F:GO:0004634; C:GO:0000015	P:glycolytic process; F:magnesium ion binding; F:phosphopyruvate hydratase activity; C:phosphopyruvate hydratase complex
TRUE	[INTERPRO, NO-BLAST]	337	Hypothetical protein	653									no IPS match	no IPS match	no IPS match
TRUE	[INTERPRO, BLASTED, MAPPED]	405	Rac GTPase-activating protein 1	1061	20	8.52058e-07	46.48	8	P:GO:0006260; P:GO:0006269; P:GO:0007165; F:GO:0003896; F:GO:0016740; F:GO:0016779; F:GO:0046872; C:GO:0000428	P:DNA replication; P:DNA replication, synthesis of RNA primer; P:signal transduction; F:DNA primase activity; F:transferase activity; F:nucleotidyltransferase activity; F:metal ion binding; C:DNA-directed RNA polymerase complex			G3DSA:3.30.60.20 (GENE3D); IPR002219 (PROSITE_PROFILES); IPR046349 (SUPERFAMILY)	no GO terms	no GO terms
TRUE	[INTERPRO, BLASTED, MAPPED, GO-SLIM]	427	60S ribosomal protein L27	463	20	3.63637e-64	74.5	2	F:GO:0005198; C:GO:0005840	F:structural molecule activity; C:ribosome			IPR005824 (SMART); IPR038655 (G3DSA:2.30.30.GENE3D); IPR001141 (PFAM); IPR005824 (PFAM); IPR001141 (PANTHER); PTHR10497:SF11 (PANTHER); IPR041991 (CDD); IPR008991 (SUPERFAMILY)	P:GO:0006412; F:GO:0003735; C:GO:0005840	P:translation; F:structural constituent of ribosome; C:ribosome
TRUE	[INTERPRO, BLASTED, MAPPED, GO-SLIM]	410	ras-related protein Rap-1A	772	20	6.24929e-76	81.06	2	P:GO:0023052; F:GO:0003924	P:signaling; F:GTPase activity			PR00449 (PRINTS); SM00173 (SMART); SM00175 (SMART); IPR001806 (SMART); IPR027417 (G3DSA:3.40.50.GENE3D); IPR001806 (PFAM); IPR005225 (TIGRFAM); IPR020849 (PANTHER); PTHR24070:SF424 (PANTHER); IPR001806 (PROSITE_PROFILES); PS51420 (PROSITE_PROFILES); PS51419 (PROSITE_PROFILES); cd00876 (CDD); IPR027417 (SUPERFAMILY)	P:GO:0007165; F:GO:0003924; F:GO:0005525; C:GO:0016020	P:signal transduction; F:GTPase activity; F:GTP binding; C:membrane
TRUE	[INTERPRO, BLASTED, MAPPED, GO-SLIM]	409	peptidylprolyl isomerase Ab (cyclophilin A)	536	20	8.03057e-99	90.1	3	P:GO:0036211; F:GO:0016853; F:GO:0140096	P:protein modification process; F:isomerase activity; F:catalytic activity, acting on a protein			IPR002130 (PRINTS); IPR029000 (G3DSA:2.40.100.GENE3D); IPR024936 (PIRSF); IPR002130 (PFAM); PTHR11071:SF503 (PANTHER); PTHR11071 (PANTHER); IPR002130 (PROSITE_PROFILES); cd01926 (CDD); IPR029000 (SUPERFAMILY)	P:GO:0000413; F:GO:0003755	P:protein peptidyl-prolyl isomerization; F:peptidyl-prolyl cis-trans isomerase activity
TRUE	[INTERPRO, BLASTED]	425	metacaspase-1-like isoform X3	773	20	1.29106e-48	49.94						IPR024053 (PFAM); IPR037140 (G3DSA:2.60.40.GENE3D); IPR036208 (SUPERFAMILY)	no GO terms	no GO terms
TRUE	[INTERPRO, BLASTED, MAPPED, ANNOTATED]	424	histone-fold-containing protein	786	20	4.59451e-07	77.17	1	F:GO:0046982	F:protein heterodimerization activity			IPR003958 (PFAM); IPR009072 (G3DSA:1.10.20.GENE3D); IPR009072 (SUPERFAMILY)	F:GO:0046982	F:protein heterodimerization activity
TRUE	[INTERPRO, BLASTED, MAPPED, ANNOTATED]	428	ubiquitin	672	20	5.29868e-14	88	1	F:GO:0005515	F:protein binding			IPR019956 (PRINTS); IPR000626 (SMART); IPR000626 (PFAM); G3DSA:3.10.20.90 (GENE3D); PTHR10666 (PANTHER); PTHR10666:SF319 (PANTHER); IPR000626 (PROSITE_PROFILES); IPR038738 (CDD); IPR029071 (SUPERFAMILY)	F:GO:0005515	F:protein binding
TRUE	[INTERPRO, BLASTED, MAPPED, GO-SLIM]	441	activator of 90 kDa heat shock protein ATPase homolog 1	312	20	2.08356e-13	59.11	1	F:GO:0098772	F:molecular function regulator activity			IPR015310 (PFAM); IPR036338 (G3DSA:3.15.10.GENE3D); IPR036338 (SUPERFAMILY)	F:GO:0001671; F:GO:0051087	F:ATPase activator activity; F:chaperone binding
TRUE	[INTERPRO, NO-BLAST]	431	Hypothetical protein	322									no IPS match	no IPS match	no IPS match
TRUE	[INTERPRO, BLASTED, MAPPED]	439	molecular chaperone ABC1	1042	20	1.24501e-77	59.9	5	P:GO:0006744; P:GO:0016310; F:GO:0016301; C:GO:0005739; C:GO:0031314	P:ubiquinone biosynthetic process; P:phosphorylation; F:kinase activity; C:mitochondrion; C:extrinsic component of mitochondrial inner membrane			IPR004147 (PFAM); PTHR43851:SF3 (PANTHER); PTHR43851 (PANTHER); IPR011009 (SUPERFAMILY)	no GO terms	no GO terms
TRUE	[INTERPRO, BLASTED, MAPPED, GO-SLIM]	433	mRNA export factor-like	942	20	8.69697e-84	70.95	1	P:GO:0006913	P:nucleocytoplasmic transport			IPR020472 (PRINTS); IPR001680 (SMART); IPR001680 (PFAM); IPR015943 (G3DSA:2.130.10.GENE3D); PTHR10971 (PANTHER); IPR037631 (PTHR10971:PANTHER); IPR001680 (PROSITE_PROFILES); PS50294 (PROSITE_PROFILES); IPR001680 (PROSITE_PROFILES); IPR001680 (PROSITE_PROFILES); IPR036322 (SUPERFAMILY)	P:GO:0006406; F:GO:0005515	P:mRNA export from nucleus; F:protein binding
TRUE	[INTERPRO, BLASTED, MAPPED, GO-SLIM]	417	structural maintenance of chromosomes protein 6	755	20	1.30666e-57	63.75	3	F:GO:0140097; F:GO:0140299; F:GO:0140657	F:catalytic activity, acting on DNA; F:small molecule sensor activity; F:ATP-dependent activity			IPR038729 (PFAM); IPR027417 (G3DSA:3.40.50.GENE3D); PTHR19306 (PANTHER); IPR027417 (SUPERFAMILY)	F:GO:0140664	F:ATP-dependent DNA damage sensor activity
TRUE	[INTERPRO, BLASTED, MAPPED, GO-SLIM]	332	rho-related GTP-binding protein RhoC	762	20	1.02167e-87	78.78	2	P:GO:0023052; F:GO:0003924	P:signaling; F:GTPase activity			PR00449 (PRINTS); SM00173 (SMART); IPR001806 (SMART); SM00175 (SMART); IPR027417 (G3DSA:3.40.50.GENE3D); IPR005225 (TIGRFAM); IPR001806 (PFAM); PTHR24072:SF100 (PANTHER); IPR003578 (PANTHER); PS51419 (PROSITE_PROFILES); IPR001806 (PROSITE_PROFILES); PS51420 (PROSITE_PROFILES); IPR027417 (SUPERFAMILY)	P:GO:0007264; F:GO:0003924; F:GO:0005525	P:small GTPase mediated signal transduction; F:GTPase activity; F:GTP binding
TRUE	[INTERPRO, BLASTED, MAPPED, GO-SLIM]	415	tubulin beta-1 chain	978	20	9.93326e-178	89.97	2	F:GO:0005198; C:GO:0005856	F:structural molecule activity; C:cytoskeleton			IPR002453 (PRINTS); IPR000217 (PRINTS); IPR003008 (SMART); IPR037103 (G3DSA:3.30.1330.GENE3D); IPR018316 (PFAM); IPR036525 (G3DSA:3.40.50.GENE3D); IPR003008 (PFAM); PTHR11588:SF376 (PANTHER); IPR000217 (PANTHER); cd02187 (CDD); IPR008280 (SUPERFAMILY); IPR036525 (SUPERFAMILY)	P:GO:0007017; F:GO:0005200; F:GO:0005525; C:GO:0005874	P:microtubule-based process; F:structural constituent of cytoskeleton; F:GTP binding; C:microtubule
TRUE	[INTERPRO, BLASTED, MAPPED, GO-SLIM]	58	inositol 1,4,5-trisphosphate receptor-like	369	20	9.40407e-23	66.75	3	P:GO:0055085; F:GO:0005215; C:GO:0043226	P:transmembrane transport; F:transporter activity; C:organelle	EC:7	Translocases	G3DSA:2.80.10.50 (GENE3D); IPR014821 (PFAM); PTHR45816:SF1 (PANTHER); PTHR45816 (PANTHER)	no GO terms	no GO terms
TRUE	[INTERPRO, BLASTED, MAPPED, GO-SLIM]	117	immediate early response 3-interacting protein 1	258	20	8.80174e-08	68.6	1	C:GO:0043226	C:organelle			IPR013880 (PFAM)	no GO terms	no GO terms
TRUE	[INTERPRO, BLASTED, MAPPED, ANNOTATED]	429	CD63 antigen	506	20	5.17529e-12	50.81	1	C:GO:0016021	C:integral component of membrane			IPR008952 (G3DSA:1.10.1450.GENE3D); IPR018499 (PFAM); IPR018499 (PANTHER); PTHR19282:SF471 (PANTHER); cd03127 (CDD); IPR008952 (SUPERFAMILY)	C:GO:0016021	C:integral component of membrane
TRUE	[INTERPRO, BLASTED, MAPPED, GO-SLIM]	379	ammonium transporter Rh type A-like isoform X1	790	20	3.544e-40	66.36	3	P:GO:0055085; F:GO:0005215; C:GO:0005886	P:transmembrane transport; F:transporter activity; C:plasma membrane			IPR002229 (PRINTS); IPR029020 (G3DSA:1.10.3430.GENE3D); IPR024041 (PFAM); PTHR11730 (PANTHER); PTHR11730:SF60 (PANTHER); SSF111352 (SUPERFAMILY)	P:GO:0072488; F:GO:0008519; C:GO:0005887; C:GO:0016020	P:ammonium transmembrane transport; F:ammonium transmembrane transporter activity; C:integral component of plasma membrane; C:membrane
TRUE	[INTERPRO, BLASTED, MAPPED, GO-SLIM]	71	transcription initiation factor TFIID subunit 13	402	20	1.12436e-32	71.35	1	P:GO:0006351	P:transcription, DNA-templated			IPR003195 (PFAM); IPR009072 (G3DSA:1.10.20.GENE3D); IPR003195 (PANTHER); PTHR11380:SF13 (PANTHER); IPR003195 (CDD); IPR009072 (SUPERFAMILY)	P:GO:0006366; F:GO:0046982	P:transcription by RNA polymerase II; F:protein heterodimerization activity
TRUE	[INTERPRO, BLASTED, MAPPED, GO-SLIM]	430	protein max isoform X2	711	20	2.7273e-41	76.13	3	P:GO:0006355; F:GO:0003677; C:GO:0005654	P:regulation of transcription, DNA-templated; F:DNA binding; C:nucleoplasm			IPR002418 (PRINTS); IPR011598 (SMART); IPR011598 (PFAM); IPR036638 (G3DSA:4.10.280.GENE3D); PTHR10328:SF3 (PANTHER); IPR037933 (PANTHER); IPR011598 (PROSITE_PROFILES); cd11406 (CDD); IPR036638 (SUPERFAMILY)	P:GO:0006355; P:GO:0006357; F:GO:0003700; F:GO:0046982; F:GO:0046983; F:GO:1990837; C:GO:0071339; C:GO:0090575	P:regulation of transcription, DNA-templated; P:regulation of transcription by RNA polymerase II; F:DNA-binding transcription factor activity; F:protein heterodimerization activity; F:protein dimerization activity; F:sequence-specific double-stranded DNA binding; C:MLL1 complex; C:RNA polymerase II transcription regulator complex
TRUE	[INTERPRO, NO-BLAST]	69	Hypothetical protein	207									no IPS match	no IPS match	no IPS match
TRUE	[INTERPRO, BLASTED, MAPPED, ANNOTATED]	54	Nuclear inhibitor of protein phosphatase 1	808	20	1.16348e-43	59.67	1	F:GO:0005515	F:protein binding			IPR000253 (SMART); G3DSA:2.60.200.20 (GENE3D); IPR000253 (PFAM); PTHR23308:SF28 (PANTHER); PTHR23308 (PANTHER); IPR000253 (PROSITE_PROFILES); IPR000253 (CDD); IPR008984 (SUPERFAMILY)	F:GO:0005515	F:protein binding
TRUE	[INTERPRO, BLASTED, MAPPED, GO-SLIM]	365	60S acidic ribosomal protein P2	421	20	1.74354e-11	72.94	4	P:GO:0002181; F:GO:0005198; C:GO:0005829; C:GO:0005840	P:cytoplasmic translation; F:structural molecule activity; C:cytosol; C:ribosome			IPR038716 (G3DSA:1.10.10.GENE3D); PF00428 (PFAM); mobidb-lite (MOBIDB_LITE); mobidb-lite (MOBIDB_LITE); mobidb-lite (MOBIDB_LITE); IPR044076 (PANTHER); IPR027534 (HAMAP); IPR044076 (CDD)	P:GO:0002182; P:GO:0006414; F:GO:0003735; C:GO:0005840; C:GO:0022625	P:cytoplasmic translational elongation; P:translational elongation; F:structural constituent of ribosome; C:ribosome; C:cytosolic large ribosomal subunit
TRUE	[INTERPRO, BLASTED, MAPPED, GO-SLIM]	406	60S acidic ribosomal protein P2	423	20	1.94131e-11	72.07	4	P:GO:0002181; F:GO:0005198; C:GO:0005829; C:GO:0005840	P:cytoplasmic translation; F:structural molecule activity; C:cytosol; C:ribosome			IPR038716 (G3DSA:1.10.10.GENE3D); PF00428 (PFAM); mobidb-lite (MOBIDB_LITE); mobidb-lite (MOBIDB_LITE); mobidb-lite (MOBIDB_LITE); IPR044076 (PANTHER); IPR027534 (HAMAP); IPR044076 (CDD)	P:GO:0002182; P:GO:0006414; F:GO:0003735; C:GO:0005840; C:GO:0022625	P:cytoplasmic translational elongation; P:translational elongation; F:structural constituent of ribosome; C:ribosome; C:cytosolic large ribosomal subunit
TRUE	[INTERPRO, BLASTED, MAPPED, GO-SLIM]	91	DNJA1 protein	222	20	3.40697e-17	87.54	14	P:GO:0006325; P:GO:0006457; P:GO:0006886; P:GO:0006913; P:GO:0007005; P:GO:0012501; P:GO:0023052; P:GO:0030163; P:GO:0036211; P:GO:0065003; F:GO:0098772; C:GO:0005783; C:GO:0005829; C:GO:0005856	P:chromatin organization; P:protein folding; P:intracellular protein transport; P:nucleocytoplasmic transport; P:mitochondrion organization; P:programmed cell death; P:signaling; P:protein catabolic process; P:protein modification process; P:protein-containing complex assembly; F:molecular function regulator activity; C:endoplasmic reticulum; C:cytosol; C:cytoskeleton			IPR001623 (PRINTS); IPR001623 (SMART); IPR001623 (PFAM); IPR036869 (G3DSA:1.10.287.GENE3D); PTHR44360 (PANTHER); IPR001623 (PROSITE_PROFILES); IPR001623 (CDD); IPR036869 (SUPERFAMILY)	no GO terms	no GO terms
TRUE	[INTERPRO, BLASTED]	319	Heat shock protein Hsp-12.2	376	20	3.22406e-08	65.25						IPR008978 (G3DSA:2.60.40.GENE3D); IPR002068 (PFAM); IPR002068 (PROSITE_PROFILES); cd06526 (CDD); IPR008978 (SUPERFAMILY)	no GO terms	no GO terms
TRUE	[INTERPRO, BLASTED, MAPPED, GO-SLIM]	118	ubiquitin carboxyl-terminal hydrolase 30 homolog	384	20	2.37584e-10	65.1	3	P:GO:0036211; F:GO:0016787; F:GO:0140096	P:protein modification process; F:hydrolase activity; F:catalytic activity, acting on a protein			IPR001394 (PFAM); G3DSA:3.90.70.10 (GENE3D); IPR028889 (PROSITE_PROFILES); IPR038765 (SUPERFAMILY)	P:GO:0016579; F:GO:0004843	P:protein deubiquitination; F:cysteine-type deubiquitinase activity
TRUE	[INTERPRO, BLASTED, ANNOTATED]	89	WD repeat domain phosphoinositide-interacting protein 4-like	1159	20	2.67398e-33	49.8	1	F:GO:0005515	F:protein binding			IPR015943 (G3DSA:2.130.10.GENE3D); PTHR11227 (PANTHER); PTHR11227:SF29 (PANTHER); IPR036322 (SUPERFAMILY)	F:GO:0005515	F:protein binding
TRUE	[INTERPRO, BLASTED, MAPPED, GO-SLIM]	85	Signal peptidase complex subunit 1	321	20	4.83433e-07	61.12	2	P:GO:0051604; C:GO:0005783	P:protein maturation; C:endoplasmic reticulum			IPR009542 (PFAM)	P:GO:0006465; C:GO:0005787; C:GO:0016021	P:signal peptide processing; C:signal peptidase complex; C:integral component of membrane
TRUE	[INTERPRO, NO-BLAST]	275	Hypothetical protein	921									IPR013098 (PFAM); IPR013783 (G3DSA:2.60.40.GENE3D); cd00096 (CDD); IPR036179 (SUPERFAMILY)	no GO terms	no GO terms
TRUE	[INTERPRO, BLASTED, MAPPED, GO-SLIM]	84	cell cycle checkpoint protein RAD1	898	20	4.70317e-22	47.74	1	P:GO:0023052	P:signaling			G3DSA:3.70.10.10 (GENE3D); IPR003021 (PFAM); IPR003021 (PANTHER); SSF55979 (SUPERFAMILY)	P:GO:0000077	P:DNA damage checkpoint signaling
TRUE	[INTERPRO, BLASTED, MAPPED, GO-SLIM]	229	histone H3.1-like	478	20	6.39197e-82	97.39	3	F:GO:0003677; F:GO:0005198; C:GO:0005694	F:DNA binding; F:structural molecule activity; C:chromosome			IPR000164 (PRINTS); IPR000164 (SMART); IPR009072 (G3DSA:1.10.20.GENE3D); IPR007125 (PFAM); mobidb-lite (MOBIDB_LITE); PTHR11426:SF198 (PANTHER); IPR000164 (PANTHER); IPR009072 (SUPERFAMILY)	F:GO:0003677; F:GO:0030527; F:GO:0046982; C:GO:0000786	F:DNA binding; F:structural constituent of chromatin; F:protein heterodimerization activity; C:nucleosome
TRUE	[INTERPRO, BLASTED, MAPPED]	320	DNA topoisomerase 2-binding protein 1	1173	20	1.07808e-36	52.29	1	F:GO:0016853	F:isomerase activity			IPR001357 (SMART); IPR036420 (G3DSA:3.40.50.GENE3D); IPR001357 (PFAM); IPR036420 (G3DSA:3.40.50.GENE3D); IPR036420 (G3DSA:3.40.50.GENE3D); PTHR13561 (PANTHER); IPR001357 (PROSITE_PROFILES); IPR001357 (PROSITE_PROFILES); cd17731 (CDD); IPR036420 (SUPERFAMILY); IPR036420 (SUPERFAMILY)	no GO terms	no GO terms
TRUE	[INTERPRO, BLASTED, MAPPED, GO-SLIM]	333	Glycoprotein 93	1111	20	2.45559e-66	73.37	3	P:GO:0006457; F:GO:0016787; F:GO:0140657	P:protein folding; F:hydrolase activity; F:ATP-dependent activity			G3DSA:3.30.230.80 (GENE3D); IPR001404 (PFAM); mobidb-lite (MOBIDB_LITE); PTHR11528:SF97 (PANTHER); IPR001404 (PANTHER); IPR020568 (SUPERFAMILY)	P:GO:0006457; F:GO:0005524; F:GO:0016887; F:GO:0051082	P:protein folding; F:ATP binding; F:ATP hydrolysis activity; F:unfolded protein binding
TRUE	[INTERPRO, BLASTED, MAPPED, GO-SLIM]	274	zinc finger CCHC domain-containing protein 10-like	1227	15	1.15758e-12	67.81	2	F:GO:0003676; F:GO:0008270	F:nucleic acid binding; F:zinc ion binding				F:GO:0003677; F:GO:0008270	F:DNA binding; F:zinc ion binding
TRUE	[INTERPRO, BLASTED, MAPPED, ANNOTATED]	129	actin, alpha skeletal muscle-like	116	19	3.79946e-07	84.52	1	C:GO:0016021	C:integral component of membrane			no IPS match	no IPS match	no IPS match
TRUE	[INTERPRO, BLASTED]	306	hypothetical protein PPL_07090	246	1	0.000109014	70.73						IPR027854 (PFAM)	no GO terms	no GO terms
TRUE	[INTERPRO, BLASTED]	230	oxidative stress-responsive serine-rich protein 1	183	3	4.64323e-05	76.32						no IPS match	no IPS match	no IPS match
